# Supplementary material for: Influence of Sires on Population Substructure in Dülmen Wild Horses
Source: Animals (Basel). 2024 Oct 9;14(19):2904. doi: 10.3390/ani14192904 (PMC11475081; doi:10.3390/ani14192904)
Supplement: Supplementary file 1 [file animals-14-02904-s001.zip]

Archive with 5 entries (5 files):
- Supplementary Materials Table S16.xlsx
- Supplementary Tables S3-S4-S5-S6-S7-S8-S9-S10-S11.xlsx
- Supplementary-Materials-Figures-S1-S5.pdf
- Supplementary-Materials-Tables-S1-S2.pdf
- Supplementary-Materials-Tables-S12-S15.pdf
