# Supplementary material for: Influence of Sires on Population Substructure in Dülmen Wild Horses
Source: Animals (Basel). 2024 Oct 9;14(19):2904. doi: 10.3390/ani14192904 (PMC11475081; doi:10.3390/ani14192904)
Supplement: Supplementary file 1 [file animals-14-02904-s001.zip › Supplementary Materials Table S16.xlsx]

## Sheet: Table S16
Table S16. Pairwise population distance measures (Fst, Nei genetic distances, Nei unbiased genetic distances) for 7 paternal progeny groups, distinguished by birth years of their offspring.
Pairwise population Fst values
	Fugato	Finley	Varus-2014	Varus-2011	Duncan-2011	Duncan-2013	Duncan-2012	Sahib	Nocek	Nowik
Fugato	0										Fugato
Finley	0.0729104	0									Finley
Varus-2014	0.0807685	0.0804206	0								Varus-2014
Varus-2011	0.0818683	0.0796152	0.0184976	0							Varus-2011
Duncan-2011	0.0655378	0.0670566	0.0597857	0.0538792	0						Duncan-2011
Duncan-2013	0.0612596	0.0532554	0.0666562	0.0587079	0.0142301	0					Duncan-2013
Duncan-2012	0.0644122	0.0431116	0.0722348	0.0704254	0.0284283	0.0153855	0				Duncan-2012
Sahib	0.0412192	0.0454091	0.0783158	0.0711795	0.0486102	0.0409455	0.0427118	0			Sahib
Nocek	0.0716972	0.0701355	0.0727708	0.068195	0.0651325	0.0601917	0.0717896	0.0605234	0		Nocek
Nowik	0.0914684	0.0743206	0.0706103	0.0724979	0.0730846	0.069031	0.0796957	0.0675332	0.0399745	0	Nowik
	Fugato	Finley	Varus-2014	Varus-2011	Duncan-2011	Duncan-2013	Duncan-2012	Sahib	Nocek	Nowik
Pairwise Population Matrix of Nei Genetic Distance
	Fugato	Finley	Varus-2014	Varus-2011	Duncan-2011	Duncan-2013	Duncan-2012	Sahib	Nocek	Nowik
Fugato	0										Fugato
Finley	0.27356	0									Finley
Varus-2014	0.295108	0.285433	0								Varus-2014
Varus-2011	0.321325	0.307931	0.0586146	0							Varus-2011
Duncan-2011	0.238792	0.226367	0.22279	0.207697	0						Duncan-2011
Duncan-2013	0.230147	0.179309	0.24901	0.228983	0.0427392	0					Duncan-2013
Duncan-2012	0.246	0.136354	0.268074	0.275948	0.0935949	0.0502739	0				Duncan-2012
Sahib	0.142537	0.152483	0.284329	0.277617	0.165606	0.146784	0.150222	0			Sahib
Nocek	0.265205	0.257763	0.265741	0.264336	0.247921	0.229495	0.277631	0.234545	0		Nocek
Nowik	0.355511	0.265955	0.253002	0.279144	0.278135	0.261939	0.303051	0.265639	0.138242	0	Nowik
	Fugato	Finley	Varus-2014	Varus-2011	Duncan-2011	Duncan-2013	Duncan-2012	Sahib	Nocek	Nowik
Pairwise Population Matrix of Nei Unbiased Genetic Distance
	Fugato	Finley	Varus-2014	Varus-2011	Duncan-2011	Duncan-2013	Duncan-2012	Sahib	Nocek	Nowik
Fugato	0										Fugato
Finley	0.223046	0									Finley
Varus-2014	0.247504	0.231896	0								Varus-2014
Varus-2011	0.273149	0.253822	0.00741593	0							Varus-2011
Duncan-2011	0.200165	0.181806	0.18114	0.165474	0						Duncan-2011
Duncan-2013	0.194997	0.138225	0.210838	0.190238	0.0135427	0					Duncan-2013
Duncan-2012	0.202914	0.0873347	0.221966	0.229268	0.0564625	0.0166191	0				Duncan-2012
Sahib	0.0846841	0.088697	0.223453	0.216169	0.113706	0.0983621	0.0938642	0			Sahib
Nocek	0.210051	0.196676	0.207565	0.205588	0.198721	0.183772	0.223973	0.16612	0		Nocek
Nowik	0.290371	0.194882	0.184839	0.210409	0.218948	0.20623	0.239407	0.187228	0.0625299	0	Nowik
	Fugato	Finley	Varus-2014	Varus-2011	Duncan-2011	Duncan-2013	Duncan-2012	Sahib	Nocek	Nowik
