# Supplementary material for: Influence of Sires on Population Substructure in Dülmen Wild Horses
Source: Animals (Basel). 2024 Oct 9;14(19):2904. doi: 10.3390/ani14192904 (PMC11475081; doi:10.3390/ani14192904)
Supplement: Supplementary file 1 [file animals-14-02904-s001.zip › Supplementary Tables S3-S4-S5-S6-S7-S8-S9-S10-S11.xlsx]

## Sheet: Table S3. Progeny Group Mean
Table S3. Comparisons of microsatellite characteristics between the nine progeny groups in Dülmen wild horses using p values of t-tests for group means.
Number of alleles (Na)
Sire
	Fugato 34	Finley 58	Varus	Duncan	Nando	Sahib	Nocek	Nowik		Na = No. of Different Alleles
Darius	0.0013	0.3418	<.0001	<.0001	0.0014	0.0142	<.0001	0.1257		Na (Freq >= 5%) = No. of Different Alleles with a Frequency >= 5%
Fugato 34		0.0218	0.6043	0.0621	<.0001	0.3059	0.0621	0.0687		Ne = No. of Effective Alleles = 1 / (Sum pi^2)
Finley 58			0.0030	<.0001	<.0001	0.1481	<.0001	0.5843		I = Shannon's Information Index = -1* Sum (pi * Ln (pi))
Varus				0.1298	<.0001	0.0979	0.1298	0.0140		No. Private Alleles = No. of Alleles Unique to a Single Population
Duncan					<.0001	0.0036	0.9999	0.0004		No. LComm Alleles (<=25%) = No. of Locally Common Alleles (Freq. >= 5%) Found in 25% or Fewer Populations
Nando						<.0001	<.0001	<.0001		No. LComm Alleles (<=50%) = No. of Locally Common Alleles (Freq. >= 5%) Found in 50% or Fewer Populations
Sahib							0.0036	0.3609		He = Expected Heterozygosity = 1 - Sum pi^2
Nocek								0.4052		uHe = Unbiased Expected Heterozygosity = (2N / (2N-1)) * He
Number of alleles (Na) > 5%
Sire
	Fugato 34	Finley 58	Varus	Duncan	Nando	Sahib	Nocek	Nowik
Darius	0.0712	0.1141	0.1329	0.8062	0.0014	0.4590	0.8062	0.1257
Fugato 34		0.8956	0.7923	0.1386	0.0019	0.3168	0.1386	0.0055
Finley 58			0.9038	0.2039	0.0019	0.4116	0.2039	0.0091
Varus				0.2388	0.0009	0.4730	0.2388	0.0101
Duncan					<.0001	0.6477	0.9999	0.0980
Nando						0.0005	<.0001	<.0001
Sahib							0.6477	0.0443
Nocek								0.1203
Number of effective alleles (Ne)
Sire
	Fugato 34	Finley 58	Varus	Duncan	Nando	Sahib	Nocek	Nowik
Darius	0.6369	0.7505	0.9469	0.7674	0.0136	0.8650	0.7674	0.7610
Fugato 34		0.8913	0.6100	0.4787	0.0113	0.5538	0.4787	0.9140
Finley 58			0.7162	0.5716	0.0103	0.6525	0.5716	0.9876
Varus				0.8247	0.0045	0.9198	0.8247	0.7281
Duncan					0.0025	0.9057	0.9999	0.5918
Nando						0.0055	0.0025	0.0150
Sahib							0.9057	0.6677
Nocek								0.6874
Shannon's information index
Sire
	Fugato 34	Finley 58	Varus	Duncan	Nando	Sahib	Nocek	Nowik
Darius	0.7221	0.7429	0.5088	0.2949	0.0150	0.6304	0.2949	0.8881
Fugato 34		0.5251	0.7567	0.4787	0.0069	0.8767	0.4787	0.6544
Finley 58			0.3675	0.2140	0.0087	0.4647	0.2140	0.8681
Varus				0.6884	0.0047	0.8956	0.6884	0.4756
Duncan					0.0026	0.6151	0.9999	0.2915
Nando						0.0044	0.0026	0.0082
Sahib							0.6151	0.5780
Nocek								0.6374
Number of private alleles for single progeny groups
Sire
	Fugato 34	Finley 58	Varus	Duncan	Nando	Sahib	Nocek	Nowik
Darius	0.0464	na	0.1609	0.0799	na	0.1011	0.0799	0.3434
Fugato 34		0.0464	0.3982	0.6894	0.0464	0.6906	0.6894	0.1674
Finley 58			0.1609	0.0799	na	0.1011	0.0799	0.3434
Varus				0.6526	0.1609	0.6549	0.6526	0.5555
Duncan					0.0799	0.9999	0.9999	0.3084
Nando						0.1011	0.0799	0.0082
Sahib							0.9999	0.3178
Nocek								0.5577
Nowik
Number of private alleles with a frequency >= 5% found in 25% or fewer progeny groups
Sire
	Fugato 34	Finley 58	Varus	Duncan	Nando	Sahib	Nocek	Nowik
Darius	0.3032	na	0.1542	0.0280	0.4375	0.2269	0.0280	0.3347
Fugato 34		0.3225	0.7480	0.2561	0.1416	0.8705	0.2561	0.9999
Finley 58			0.1703	0.0324	0.4856	0.2434	0.0324	0.3505
Varus				0.3955	0.0619	0.8748	0.3955	0.7554
Duncan					0.0101	0.3234	0.9999	0.2688
Nando						0.1052	0.0101	0.1752
Sahib							0.3234	0.8744
Nocek								0.8662
Number of private alleles with a frequency >= 5% found in 50% or fewer progeny groups
Sire
	Fugato 34	Finley 58	Varus	Duncan	Nando	Sahib	Nocek	Nowik
Darius	0.1740	0.4145	0.0786	0.0085	0.0111	0.5041	0.0085	0.3657
Fugato 34		0.0495	0.7447	0.2030	0.0004	0.5094	0.2030	0.6619
Finley 58			0.0170	0.0014	0.0160	0.1867	0.0014	0.1270
Varus				0.3199	<.0001	0.3138	0.3199	0.4369
Duncan					<.0001	0.0567	0.9999	0.0911
Nando						0.0029	<.0001	0.0029
Sahib							0.0567	0.8216
Nocek								0.9082
Expected heterozygosity (HE)
Sire
	Fugato 34	Finley 58	Varus	Duncan	Nando	Sahib	Nocek	Nowik
Darius	0.6704	0.5830	0.8397	0.9193	0.0539	0.8240	0.9193	0.4466
Fugato 34		0.8531	0.8381	0.7589	0.0622	0.8613	0.7589	0.6900
Finley 58			0.7227	0.6572	0.0615	0.7436	0.6572	0.8511
Varus				0.9225	0.0470	0.9810	0.9225	0.5746
Duncan					0.0428	0.9052	0.9999	0.5149
Nando						0.0484	0.0428	0.0786
Sahib							0.9052	0.5965
Nocek								0.6992
Unbiased expected heterozygosity (HuE)
Sire
	Fugato 34	Finley 58	Varus	Duncan	Nando	Sahib	Nocek	Nowik
Darius	0.0957	0.1392	0.1174	0.106	0.5091	0.2509	0.1061	0.1476
Fugato 34		0.9999	0.9400	0.9799	0.6449	0.6536	0.9799	0.9637
Finley 58			0.9478	0.9826	0.6577	0.6921	0.9826	0.9677
Varus				0.9612	0.6811	0.7135	0.9612	0.9823
Duncan					0.6582	0.6793	0.9999	0.9823
Nando						0.8821	0.6582	0.6784
Sahib							0.6793	0.7196
Nocek								0.8511
Observed heterozygosity (HO)
Sire
	Fugato 34	Finley 58	Varus	Duncan	Nando	Sahib	Nocek	Nowik
Darius	0.2229	0.3715	0.3910	0.3395	0.5356	0.5135	0.3395	0.4006
Fugato 34		0.8265	0.7181	0.7251	0.9451	0.6406	0.7251	0.7849
Finley 58			0.9164	0.9404	0.9469	0.8218	0.9404	0.9611
Varus				0.9671	0.8920	0.8903	0.9671	0.9583
Duncan					0.9084	0.8541	0.9999	0.9851
Nando						0.8261	0.9084	0.9205
Sahib							0.8541	0.8598
Nocek								0.7089
FIS
Sire
	Fugato 34	Finley 58	Varus	Duncan	Nando	Sahib	Nocek	Nowik
Darius	0.1461	0.4757	0.2121	0.1472	0.2250	0.4638	0.1472	0.7635
Fugato 34		0.4901	0.7998	0.8403	0.1725	0.5960	0.8403	0.2679
Finley 58			0.6389	0.5275	0.1818	0.9361	0.5275	0.6921
Varus				0.9104	0.7388	0.7388	0.9104	0.3713
Duncan					0.1938	0.6519	0.9999	0.2724
Nando						0.1667	0.1938	0.2010
Sahib							0.6519	0.6581
Nocek								0.8944

## Sheet: Table S8
Table S8. Comparisons of microsatellite characteristics between the 5 birth year cohorts of Dülmen wild horses using p values of t-tests for group means.
Number of alleles (Na)
Birth Year
	2011	2012	2013	2014
2003	0.5364	0.2960	0.1719	0.2369
2011		0.6333	0.3999	0.5188
2012			0.7103	0.8548
2013				0.8572
Number of alleles (Na) > 5%
Birth Year
	2011	2012	2013	2014
2003	0.4769	0.1189	0.9099	0.2752
2011		0.3545	0.4555	0.7121
2012			0.0707	0.5248
2013				0.2104
Number of effective alleles (Ne)
Birth Year
	2011	2012	2013	2014
2003	0.3021	0.1678	0.0927	0.2194
2011		0.6442	0.4344	0.8426
2012			0.7956	0.7648
2013				0.5315
Shannon's information index
Birth Year
	2011	2012	2013	2014
2003	0.5375	0.2357	0.2778	0.4456
2011		0.5068	0.5968	0.8832
2012			0.8696	0.5839
2013				0.6877
Number of private alleles for single progeny groups
Birth Year
	2011	2012	2013	2014
2003	0.3246	0.1704	0.0729	0.3249
2011		0.688	0.3963	0.9999
2012			0.6529	0.6891
2013				0.3968
Number of private alleles with a frequency >= 5% found in 25% or fewer progeny groups
Birth Year
	2011	2012	2013	2014
2003	na	na	na	na
2011		na	na	na
2012			na	na
2013				na
Number of private alleles with a frequency >= 5% found in 50% or fewer progeny groups
Birth Year
	2011	2012	2013	2014
2003	0.8444	0.5479	0.8372	0.9999
2011		0.6738	0.9999	0.8445
2012			0.6576	0.5481
2013				0.8373
Expected heterozygosity (HE)
Birth Year
	2011	2012	2013	2014
2003	0.7786	0.4826	0.4911	0.8795
2011		0.6506	0.6635	0.8690
2012			0.9796	0.9796
2013				0.5097
Unbiased expected heterozygosity (HuE)
Birth Year
	2011	2012	2013	2014
2003	0.7472	0.4481	0.5289	0.8836
2011		0.6326	0.7393	0.8289
2012			0.8779	0.4663
2013				0.5634
Observed heterozygosity (HO)
Birth Year
	2011	2012	2013	2014
2003	0.9187	0.7851	0.7598	0.4706
2011		0.6920	0.6697	0.3848
2012			0.9649	0.6278
2013				0.6717
FIS
Birth Year
	2011	2012	2013	2014
2003	0.7038	0.3384	0.5400	0.1560
2011		0.6427	0.8285	0.0972
2012			0.8288	0.0213
2013				0.0632

## Sheet: Table S9-S11
Table S9. Pairwise population Fst values for the birth cohorts.
	Duelmen Wild Horse_2002	Duelmen Wild Horse_2011	Duelmen Wild Horse_2012	Duelmen Wild Horse_2013	Duelmen Wild Horse_2014
Duelmen Wild Horse_2002	0					Duelmen Wild Horse_2002
Duelmen Wild Horse_2011	0.030705	0				Duelmen Wild Horse_2011
Duelmen Wild Horse_2012	0.0335192	0.0291751	0			Duelmen Wild Horse_2012
Duelmen Wild Horse_2013	0.0288226	0.0169276	0.0249203	0		Duelmen Wild Horse_2013
Duelmen Wild Horse_2014	0.0304165	0.0246873	0.0408128	0.0359451	0	Duelmen Wild Horse_2014
	Duelmen Wild Horse_2002	Duelmen Wild Horse_2011	Duelmen Wild Horse_2012	Duelmen Wild Horse_2013	Duelmen Wild Horse_2014
Table S10. Pairwise population matrix of Nei genetic distance for the birth cohorts.
	Duelmen Wild Horse_2002	Duelmen Wild Horse_2011	Duelmen Wild Horse_2012	Duelmen Wild Horse_2013	Duelmen Wild Horse_2014
Duelmen Wild Horse_2002	0					Duelmen Wild Horse_2002
Duelmen Wild Horse_2011	0.120211	0				Duelmen Wild Horse_2011
Duelmen Wild Horse_2012	0.134595	0.10838	0			Duelmen Wild Horse_2012
Duelmen Wild Horse_2013	0.113507	0.0640164	0.0983256	0		Duelmen Wild Horse_2013
Duelmen Wild Horse_2014	0.118769	0.0936744	0.167519	0.144514	0	Duelmen Wild Horse_2014
	Duelmen Wild Horse_2002	Duelmen Wild Horse_2011	Duelmen Wild Horse_2012	Duelmen Wild Horse_2013	Duelmen Wild Horse_2014
Table S11. Pairwise population matrix of Nei unbiased genetic distance for the birth cohorts.
	Duelmen Wild Horse_2002	Duelmen Wild Horse_2011	Duelmen Wild Horse_2012	Duelmen Wild Horse_2013	Duelmen Wild Horse_2014
Duelmen Wild Horse_2002	0					Duelmen Wild Horse_2002
Duelmen Wild Horse_2011	0.0948719	0				Duelmen Wild Horse_2011
Duelmen Wild Horse_2012	0.111	0.0879757	0			Duelmen Wild Horse_2012
Duelmen Wild Horse_2013	0.0832035	0.0369033	0.0729568	0		Duelmen Wild Horse_2013
Duelmen Wild Horse_2014	0.0901245	0.0682205	0.143809	0.114095	0	Duelmen Wild Horse_2014
	Duelmen Wild Horse_2002	Duelmen Wild Horse_2011	Duelmen Wild Horse_2012	Duelmen Wild Horse_2013	Duelmen Wild Horse_2014

## Sheet: Table S4-S7
Table S4. Pairwise population Fst values for all 9 paternal progeny groups.
Darius_2013	Fugato_2014_14	Finley_2013	Varus_2014_12	Duncan_2011_14_13	Nando_2011	Sahib_2002	Nocek_2002	Nowik_2002
0									Darius_2013
0.0752194	0								Fugato_2014_14
0.0625868	0.0700569	0							Finley_2013
0.0737642	0.0734879	0.0754066	0						Varus_2014_12
0.0524868	0.0551445	0.0492471	0.0525757	0					Duncan_2011_14_13
0.139559	0.115104	0.113492	0.114058	0.108304	0				Nando_2011
0.0642169	0.0405903	0.0454091	0.0701198	0.0379404	0.110821	0			Sahib_2002
0.0722381	0.0666648	0.0701355	0.0660199	0.0588552	0.0999166	0.0605234	0		Nocek_2002
0.0842581	0.0837819	0.0743206	0.0670729	0.0668974	0.102768	0.0675332	0.0399745	0	Nowik_2002
Table S5. Pairwise population matrix of Nei genetic distance for all 9 paternal progeny groups.
Darius_2013	Fugato_2014_14	Finley_2013	Varus_2014_12	Duncan_2011_14_13	Nando_2011	Sahib_2002	Nocek_2002	Nowik_2002
0									Darius_2013
0.296316	0								Fugato_2014_14
0.235699	0.263312	0							Finley_2013
0.304615	0.282157	0.282506	0						Varus_2014_12
0.200212	0.208286	0.164309	0.206388	0					Duncan_2011_14_13
0.486321	0.348085	0.356537	0.353866	0.325606	0				Nando_2011
0.250491	0.140902	0.152483	0.266517	0.135304	0.344455	0			Sahib_2002
0.286047	0.242514	0.257763	0.250587	0.229333	0.304951	0.234545	0		Nocek_2002
0.329326	0.318846	0.265955	0.251683	0.259064	0.295727	0.265639	0.138242	0	Nowik_2002
Table S6. Pairwise population matrix of Nei unbiased genetic distance for all 9 paternal progeny groups.
Darius_2013	Fugato_2014_14	Finley_2013	Varus_2014_12	Duncan_2011_14_13	Nando_2011	Sahib_2002	Nocek_2002	Nowik_2002
0									Darius_2013
0.178423	0								Fugato_2014_14
0.108749	0.21592	0							Finley_2013
0.192844	0.249943	0.241237	0						Varus_2014_12
0.0960452	0.183576	0.130544	0.187801	0					Duncan_2011_14_13
0.192993	0.134314	0.133711	0.146218	0.125463	0				Nando_2011
0.116203	0.0861719	0.088697	0.217908	0.0941999	0.11429	0			Sahib_2002
0.154459	0.190483	0.196676	0.204678	0.190929	0.0774862	0.16612	0		Nocek_2002
0.187752	0.256829	0.194882	0.195788	0.210674	0.058276	0.187228	0.0625299	0	Nowik_2002
Table S7. Pairwise AMOVA estimates between the 7 paternal progeny groups with 10 and more individuals.
Proportion of variance between groups (%)											Proportion of variance between individuals (%)
	Fugato_2014_14	Finley_2013	Varus_2014_12	Duncan_2011_14_13	Sahib_2002	Nocek_2002	Nowik_2002					Fugato_2014_14	Finley_2013	Varus_2014_12	Duncan_2011_14_13	Sahib_2002	Nocek_2002	Nowik_2002
	0							Fugato_2014_14				0							Fugato_2014_14
	11	0						Finley_2013				0	0						Finley_2013
	12	11	0					Varus_2014_12				0	0	0					Varus_2014_12
	9	7	9	0				Duncan_2011_14_13				0	0	0	0				Duncan_2011_14_13
	6	7	11	6	0			Sahib_2002				0	0	0	0	0			Sahib_2002
	10	11	12	11	8	0		Nocek_2002				0	0	0	0	3	0		Nocek_2002
	14	10	10	10	9	4	0	Nowik_2002				0	0	0	0	2	4	0	Nowik_2002
Fst between groups
	Fugato_2014_14	Finley_2013	Varus_2014_12	Duncan_2011_14_13	Sahib_2002	Nocek_2002	Nowik_2002
	0							Fugato_2014_14
	0.11	0						Finley_2013
	0.123	0.117	0					Varus_2014_12
	0.096	0.069	0.094	0				Duncan_2011_14_13
	0.062	0.061	0.114	0.064	0			Sahib_2002
	0.123	0.115	0.112	0.112	0.076	0		Nocek_2002
	0.14	0.104	0.109	0.109	0.086	0.036	0	Nowik_2002
Nm between groups
	Fugato_2014_14	Finley_2013	Varus_2014_12	Duncan_2011_14_13	Sahib_2002	Nocek_2002	Nowik_2002
	0							Fugato_2014_14
	2.03	0						Finley_2013
	1.79	1.883	0					Varus_2014_12
	2.361	3.348	2.397	0				Duncan_2011_14_13
	3.781	3.843	1.95	3.674	0			Sahib_2002
	1.788	1.927	1.835	1.986	3.041	0		Nocek_2002
	1.535	2.156	2.049	2.046	2.668	6.663	0	Nowik_2002
